# Supplementary material for: Development of fully automated deep-learning-based approach for prediction of sentinel lymph node metastasis in breast cancer patients using ultrasound imaging
Source: Front Oncol. 2025 Aug 28;15:1592521. doi: 10.3389/fonc.2025.1592521 (PMC12423051; doi:10.3389/fonc.2025.1592521)
Supplement: Supplementary file 11 [file DataSheet2.csv]

ID	label	group
A505.nii.gz	1	train
A555.nii.gz	1	train
A147.nii.gz	0	train
A261.nii.gz	1	train
A503.nii.gz	1	train
A529.nii.gz	1	train
A224.nii.gz	0	train
A129.nii.gz	0	train
A378.nii.gz	0	train
A441.nii.gz	1	train
A307.nii.gz	0	train
A111.nii.gz	0	train
A468.nii.gz	1	train
A438.nii.gz	0	train
A329.nii.gz	0	train
A500.nii.gz	1	train
A481.nii.gz	1	train
A369.nii.gz	1	train
A381.nii.gz	1	train
A143.nii.gz	1	train
A466.nii.gz	0	train
A7.nii.gz	0	train
A292.nii.gz	1	train
A12.nii.gz	0	train
A546.nii.gz	1	train
A335.nii.gz	1	train
A269.nii.gz	0	train
A296.nii.gz	1	train
A59.nii.gz	1	train
A528.nii.gz	1	train
A590.nii.gz	0	train
A484.nii.gz	1	train
A187.nii.gz	0	train
A204.nii.gz	1	train
A447.nii.gz	0	train
A527.nii.gz	1	train
A549.nii.gz	1	train
A3.nii.gz	0	train
A102.nii.gz	0	train
A553.nii.gz	1	train
A506.nii.gz	1	train
A594.nii.gz	0	train
A105.nii.gz	0	train
A47.nii.gz	1	train
A383.nii.gz	1	train
A440.nii.gz	1	train
A374.nii.gz	1	train
A226.nii.gz	0	train
A19.nii.gz	0	train
A169.nii.gz	0	train
A380.nii.gz	1	train
A330.nii.gz	0	train
A122.nii.gz	0	train
A395.nii.gz	0	train
A463.nii.gz	1	train
A386.nii.gz	1	train
A422.nii.gz	0	train
A412.nii.gz	0	train
A408.nii.gz	1	train
A599.nii.gz	0	train
A94.nii.gz	0	train
A214.nii.gz	0	train
A259.nii.gz	0	train
A494.nii.gz	1	train
A107.nii.gz	1	train
A116.nii.gz	1	train
A363.nii.gz	1	train
A435.nii.gz	0	train
A306.nii.gz	0	train
A37.nii.gz	1	train
A342.nii.gz	1	train
A205.nii.gz	1	train
A245.nii.gz	0	train
A222.nii.gz	1	train
A247.nii.gz	1	train
A351.nii.gz	1	train
A428.nii.gz	0	train
A250.nii.gz	1	train
A123.nii.gz	0	train
A517.nii.gz	1	train
A165.nii.gz	0	train
A519.nii.gz	1	train
A489.nii.gz	1	train
A240.nii.gz	1	train
A448.nii.gz	1	train
A347.nii.gz	0	train
A513.nii.gz	1	train
A71.nii.gz	0	train
A449.nii.gz	0	train
A99.nii.gz	1	train
A558.nii.gz	1	train
A31.nii.gz	1	train
A375.nii.gz	0	train
A128.nii.gz	0	train
A2.nii.gz	0	train
A309.nii.gz	0	train
A28.nii.gz	1	train
A90.nii.gz	1	train
A74.nii.gz	0	train
A573.nii.gz	0	train
A172.nii.gz	0	train
A364.nii.gz	0	train
A578.nii.gz	0	train
A336.nii.gz	0	train
A92.nii.gz	0	train
A352.nii.gz	0	train
A523.nii.gz	1	train
A126.nii.gz	0	train
A588.nii.gz	0	train
A13.nii.gz	1	train
A497.nii.gz	1	train
A607.nii.gz	0	train
A583.nii.gz	0	train
A239.nii.gz	0	train
A478.nii.gz	1	train
A532.nii.gz	1	train
A450.nii.gz	0	train
A144.nii.gz	1	train
A350.nii.gz	0	train
A15.nii.gz	0	train
A571.nii.gz	0	train
A496.nii.gz	1	train
A209.nii.gz	0	train
A132.nii.gz	1	train
A175.nii.gz	0	train
A445.nii.gz	0	train
A192.nii.gz	0	train
A271.nii.gz	1	train
A361.nii.gz	0	train
A124.nii.gz	0	train
A139.nii.gz	1	train
A52.nii.gz	0	train
A502.nii.gz	1	train
A113.nii.gz	0	train
A266.nii.gz	0	train
A600.nii.gz	0	train
A273.nii.gz	0	train
A257.nii.gz	0	train
A565.nii.gz	0	train
A106.nii.gz	0	train
A301.nii.gz	0	train
A598.nii.gz	0	train
A420.nii.gz	0	train
A241.nii.gz	1	train
A231.nii.gz	0	train
A154.nii.gz	1	train
A327.nii.gz	1	train
A458.nii.gz	1	train
A401.nii.gz	0	train
A295.nii.gz	0	train
A151.nii.gz	0	train
A416.nii.gz	1	train
A164.nii.gz	1	train
A168.nii.gz	1	train
A362.nii.gz	1	train
A207.nii.gz	1	train
A189.nii.gz	1	train
A530.nii.gz	1	train
A325.nii.gz	0	train
A146.nii.gz	1	train
A392.nii.gz	1	train
A227.nii.gz	0	train
A217.nii.gz	0	train
A492.nii.gz	1	train
A203.nii.gz	0	train
A299.nii.gz	0	train
A541.nii.gz	1	train
A426.nii.gz	1	train
A485.nii.gz	1	train
A560.nii.gz	1	train
A176.nii.gz	0	train
A545.nii.gz	1	train
A511.nii.gz	1	train
A230.nii.gz	0	train
A586.nii.gz	0	train
A281.nii.gz	0	train
A418.nii.gz	0	train
A229.nii.gz	1	train
A101.nii.gz	1	train
A291.nii.gz	0	train
A540.nii.gz	1	train
A367.nii.gz	0	train
A54.nii.gz	0	train
A228.nii.gz	1	train
A585.nii.gz	0	train
A606.nii.gz	0	train
A155.nii.gz	0	train
A252.nii.gz	0	train
A276.nii.gz	0	train
A159.nii.gz	1	train
A272.nii.gz	1	train
A45.nii.gz	1	train
A597.nii.gz	0	train
A114.nii.gz	0	train
A454.nii.gz	0	train
A212.nii.gz	1	train
A109.nii.gz	0	train
A321.nii.gz	0	train
A170.nii.gz	1	train
A80.nii.gz	0	train
A51.nii.gz	0	train
A85.nii.gz	0	train
A9.nii.gz	1	train
A33.nii.gz	0	train
A100.nii.gz	0	train
A110.nii.gz	1	train
A137.nii.gz	0	train
A331.nii.gz	0	train
A223.nii.gz	0	train
A29.nii.gz	1	train
A288.nii.gz	0	train
A521.nii.gz	1	train
A56.nii.gz	1	train
A157.nii.gz	1	train
A533.nii.gz	1	train
A544.nii.gz	1	train
A311.nii.gz	1	train
A49.nii.gz	0	train
A84.nii.gz	1	train
A587.nii.gz	0	train
A34.nii.gz	1	train
A36.nii.gz	1	train
A332.nii.gz	1	train
A64.nii.gz	0	train
A414.nii.gz	1	train
A385.nii.gz	1	train
A537.nii.gz	1	train
A323.nii.gz	1	train
A373.nii.gz	0	train
A437.nii.gz	1	train
A235.nii.gz	0	train
A413.nii.gz	0	train
A604.nii.gz	0	train
A344.nii.gz	0	train
A46.nii.gz	1	train
A425.nii.gz	0	train
A304.nii.gz	0	train
A534.nii.gz	1	train
A178.nii.gz	1	train
A220.nii.gz	0	train
A526.nii.gz	1	train
A297.nii.gz	1	train
A22.nii.gz	1	train
A249.nii.gz	1	train
A595.nii.gz	0	train
A421.nii.gz	1	train
A326.nii.gz	1	train
A310.nii.gz	1	train
A200.nii.gz	1	train
A451.nii.gz	1	train
A138.nii.gz	0	train
A25.nii.gz	0	train
A400.nii.gz	0	train
A444.nii.gz	0	train
A185.nii.gz	1	train
A206.nii.gz	0	train
A135.nii.gz	0	train
A300.nii.gz	0	train
A117.nii.gz	1	train
A213.nii.gz	0	train
A602.nii.gz	0	train
A591.nii.gz	0	train
A556.nii.gz	1	train
A473.nii.gz	1	train
A232.nii.gz	0	train
A406.nii.gz	0	train
A218.nii.gz	0	train
A57.nii.gz	1	train
A318.nii.gz	0	train
A184.nii.gz	1	train
A520.nii.gz	1	train
A518.nii.gz	1	train
A341.nii.gz	0	train
A182.nii.gz	0	train
A98.nii.gz	0	train
A115.nii.gz	0	train
A398.nii.gz	0	train
A279.nii.gz	0	train
A433.nii.gz	0	train
A119.nii.gz	0	train
A21.nii.gz	1	train
A171.nii.gz	0	train
A402.nii.gz	1	train
A390.nii.gz	0	train
A559.nii.gz	1	train
A55.nii.gz	1	train
A177.nii.gz	0	train
A488.nii.gz	1	train
A328.nii.gz	0	train
A195.nii.gz	0	train
A199.nii.gz	1	train
A471.nii.gz	1	train
A507.nii.gz	1	train
A522.nii.gz	1	train
A353.nii.gz	0	train
A183.nii.gz	1	train
A267.nii.gz	1	train
A355.nii.gz	0	train
A104.nii.gz	0	train
A221.nii.gz	0	train
A493.nii.gz	1	train
A131.nii.gz	1	train
A354.nii.gz	0	train
A372.nii.gz	1	train
A339.nii.gz	0	train
A566.nii.gz	0	train
A490.nii.gz	1	train
A61.nii.gz	1	train
A95.nii.gz	0	train
A194.nii.gz	0	train
A141.nii.gz	1	train
A417.nii.gz	1	train
A477.nii.gz	1	train
A153.nii.gz	1	train
A542.nii.gz	1	train
A11.nii.gz	0	train
A270.nii.gz	0	train
A97.nii.gz	0	train
A211.nii.gz	0	train
A601.nii.gz	0	train
A564.nii.gz	0	train
A333.nii.gz	1	train
A76.nii.gz	0	train
A78.nii.gz	0	train
A264.nii.gz	1	train
A150.nii.gz	1	train
A515.nii.gz	1	train
A569.nii.gz	0	train
A470.nii.gz	1	train
A462.nii.gz	0	train
A254.nii.gz	0	train
A370.nii.gz	0	train
A322.nii.gz	0	train
A152.nii.gz	1	train
A303.nii.gz	0	train
A191.nii.gz	1	train
A349.nii.gz	0	train
A244.nii.gz	1	train
A88.nii.gz	1	train
A550.nii.gz	1	train
A419.nii.gz	1	train
A289.nii.gz	0	train
A167.nii.gz	0	train
A567.nii.gz	0	train
A156.nii.gz	0	train
A357.nii.gz	0	train
A382.nii.gz	0	train
A280.nii.gz	0	train
A127.nii.gz	1	train
A23.nii.gz	0	train
A283.nii.gz	0	train
A472.nii.gz	0	train
A368.nii.gz	0	train
A26.nii.gz	0	train
A197.nii.gz	0	train
A65.nii.gz	1	train
A16.nii.gz	1	train
A467.nii.gz	0	train
A298.nii.gz	0	train
A337.nii.gz	0	train
A27.nii.gz	0	train
A44.nii.gz	0	train
A498.nii.gz	1	train
A516.nii.gz	1	train
A579.nii.gz	0	train
A562.nii.gz	0	train
A455.nii.gz	0	train
A388.nii.gz	1	train
A72.nii.gz	1	train
A543.nii.gz	1	train
A457.nii.gz	0	train
A432.nii.gz	1	train
A265.nii.gz	0	train
A210.nii.gz	0	train
A317.nii.gz	0	train
A514.nii.gz	1	train
A314.nii.gz	0	train
A535.nii.gz	1	train
A320.nii.gz	1	train
A8.nii.gz	1	train
A394.nii.gz	0	train
A142.nii.gz	0	train
A87.nii.gz	1	train
A479.nii.gz	1	train
A504.nii.gz	1	train
A216.nii.gz	1	train
A581.nii.gz	0	train
A563.nii.gz	0	train
A399.nii.gz	0	train
A491.nii.gz	1	train
A253.nii.gz	0	train
A469.nii.gz	0	train
A358.nii.gz	0	train
A255.nii.gz	1	train
A277.nii.gz	0	train
A179.nii.gz	0	train
A282.nii.gz	1	train
A391.nii.gz	0	train
A509.nii.gz	1	train
A584.nii.gz	0	train
A130.nii.gz	1	train
A145.nii.gz	1	train
A73.nii.gz	1	train
A236.nii.gz	0	train
A38.nii.gz	1	train
A66.nii.gz	1	val
A238.nii.gz	0	val
A148.nii.gz	0	val
A465.nii.gz	1	val
A188.nii.gz	0	val
A234.nii.gz	0	val
A483.nii.gz	1	val
A242.nii.gz	1	val
A89.nii.gz	0	val
A538.nii.gz	1	val
A1.nii.gz	0	val
A278.nii.gz	0	val
A24.nii.gz	1	val
A286.nii.gz	1	val
A120.nii.gz	0	val
A161.nii.gz	0	val
A243.nii.gz	1	val
A461.nii.gz	0	val
A86.nii.gz	0	val
A91.nii.gz	1	val
A486.nii.gz	1	val
A316.nii.gz	1	val
A308.nii.gz	0	val
A424.nii.gz	0	val
A456.nii.gz	1	val
A225.nii.gz	0	val
A603.nii.gz	0	val
A248.nii.gz	1	val
A411.nii.gz	0	val
A429.nii.gz	0	val
A302.nii.gz	0	val
A60.nii.gz	1	val
A193.nii.gz	0	val
A487.nii.gz	1	val
A508.nii.gz	1	val
A215.nii.gz	0	val
A495.nii.gz	1	val
A35.nii.gz	0	val
A376.nii.gz	1	val
A198.nii.gz	1	val
A50.nii.gz	0	val
A525.nii.gz	1	val
A319.nii.gz	1	val
A574.nii.gz	0	val
A173.nii.gz	0	val
A430.nii.gz	0	val
A287.nii.gz	1	val
A42.nii.gz	1	val
A256.nii.gz	1	val
A343.nii.gz	1	val
A552.nii.gz	1	val
A501.nii.gz	1	val
A67.nii.gz	1	val
A63.nii.gz	1	val
A404.nii.gz	1	val
A260.nii.gz	1	val
A233.nii.gz	0	val
A346.nii.gz	0	val
A18.nii.gz	1	val
A389.nii.gz	1	val
A510.nii.gz	1	val
A568.nii.gz	0	val
A415.nii.gz	1	val
A453.nii.gz	0	val
A439.nii.gz	0	val
A262.nii.gz	1	val
A30.nii.gz	1	val
A593.nii.gz	0	val
A460.nii.gz	0	val
A149.nii.gz	0	val
A285.nii.gz	0	val
A263.nii.gz	1	val
A180.nii.gz	0	val
A201.nii.gz	1	val
A464.nii.gz	0	val
A480.nii.gz	1	val
A93.nii.gz	0	val
A81.nii.gz	1	val
A338.nii.gz	1	val
A324.nii.gz	1	val
A476.nii.gz	1	val
A4.nii.gz	1	val
A163.nii.gz	0	val
A10.nii.gz	1	val
A557.nii.gz	1	val
A359.nii.gz	1	val
A136.nii.gz	1	val
A334.nii.gz	0	val
A384.nii.gz	1	val
A459.nii.gz	1	val
A112.nii.gz	0	val
A393.nii.gz	1	val
A446.nii.gz	0	val
A410.nii.gz	0	val
A196.nii.gz	0	val
A121.nii.gz	0	val
A41.nii.gz	1	val
A405.nii.gz	1	val
A356.nii.gz	0	val
A377.nii.gz	0	val
A551.nii.gz	1	val
A6.nii.gz	0	val
A186.nii.gz	0	val
A512.nii.gz	1	val
A166.nii.gz	0	val
A39.nii.gz	1	val
A83.nii.gz	0	val
A596.nii.gz	0	val
A174.nii.gz	0	val
A125.nii.gz	1	val
A40.nii.gz	1	val
A160.nii.gz	0	val
A423.nii.gz	1	val
A181.nii.gz	1	val
A592.nii.gz	0	val
A371.nii.gz	0	val
A397.nii.gz	0	val
A315.nii.gz	0	val
A407.nii.gz	0	val
A32.nii.gz	1	val
A208.nii.gz	1	val
A96.nii.gz	0	val
A431.nii.gz	1	val
A365.nii.gz	0	val
A75.nii.gz	0	val
A442.nii.gz	0	val
A62.nii.gz	1	val
A554.nii.gz	1	val
A275.nii.gz	1	val
A77.nii.gz	0	val
A258.nii.gz	1	val
A312.nii.gz	0	val
A290.nii.gz	1	val
A69.nii.gz	1	val
A547.nii.gz	1	val
A482.nii.gz	1	val
A366.nii.gz	0	val
A348.nii.gz	0	val
A475.nii.gz	1	val
A20.nii.gz	1	val
A345.nii.gz	0	val
A524.nii.gz	1	val
A118.nii.gz	0	val
A219.nii.gz	0	val
A79.nii.gz	0	val
A531.nii.gz	1	val
A58.nii.gz	1	val
A387.nii.gz	0	val
A43.nii.gz	1	val
A360.nii.gz	0	val
A427.nii.gz	0	val
A134.nii.gz	0	val
A237.nii.gz	0	val
A474.nii.gz	1	val
A162.nii.gz	0	val
A548.nii.gz	1	val
A434.nii.gz	0	val
A536.nii.gz	1	val
A268.nii.gz	0	val
A284.nii.gz	0	val
A251.nii.gz	0	val
A409.nii.gz	0	val
A294.nii.gz	1	val
A246.nii.gz	1	val
A580.nii.gz	0	val
A190.nii.gz	0	val
A140.nii.gz	0	val
A158.nii.gz	1	val
A17.nii.gz	1	val
A582.nii.gz	0	val
A274.nii.gz	1	val
A403.nii.gz	0	val
A305.nii.gz	0	val
A53.nii.gz	0	val
B1.nii.gz	1	test
B2.nii.gz	1	test
B3.nii.gz	1	test
B6.nii.gz	1	test
B7.nii.gz	1	test
B8.nii.gz	0	test
B9.nii.gz	0	test
B11.nii.gz	1	test
B12.nii.gz	0	test
B14.nii.gz	0	test
B15.nii.gz	0	test
B16.nii.gz	0	test
B17.nii.gz	1	test
B18.nii.gz	1	test
B19.nii.gz	1	test
B22.nii.gz	1	test
B23.nii.gz	1	test
B24.nii.gz	0	test
B25.nii.gz	1	test
B26.nii.gz	1	test
B28.nii.gz	1	test
B29.nii.gz	0	test
B32.nii.gz	1	test
B33.nii.gz	0	test
B34.nii.gz	0	test
B37.nii.gz	1	test
B39.nii.gz	0	test
B40.nii.gz	1	test
B41.nii.gz	1	test
B42.nii.gz	0	test
B43.nii.gz	1	test
B44.nii.gz	0	test
B45.nii.gz	0	test
B46.nii.gz	0	test
B47.nii.gz	1	test
B48.nii.gz	0	test
B50.nii.gz	0	test
B51.nii.gz	1	test
B52.nii.gz	0	test
B53.nii.gz	1	test
B54.nii.gz	0	test
B56.nii.gz	1	test
B57.nii.gz	1	test
B58.nii.gz	1	test
B60.nii.gz	1	test
B61.nii.gz	1	test
B62.nii.gz	1	test
B63.nii.gz	0	test
B64.nii.gz	0	test
B66.nii.gz	1	test
B67.nii.gz	0	test
B69.nii.gz	0	test
B70.nii.gz	0	test
B71.nii.gz	0	test
B72.nii.gz	0	test
B73.nii.gz	1	test
B75.nii.gz	0	test
B76.nii.gz	1	test
B77.nii.gz	0	test
B78.nii.gz	1	test
B79.nii.gz	1	test
B80.nii.gz	0	test
B81.nii.gz	1	test
B82.nii.gz	0	test
B83.nii.gz	1	test
B84.nii.gz	0	test
B85.nii.gz	0	test
B86.nii.gz	1	test
B88.nii.gz	1	test
B89.nii.gz	0	test
B91.nii.gz	1	test
B92.nii.gz	0	test
B93.nii.gz	0	test
B94.nii.gz	1	test
B95.nii.gz	1	test
B96.nii.gz	1	test
B97.nii.gz	1	test
B98.nii.gz	0	test
B99.nii.gz	0	test
B100.nii.gz	1	test
B101.nii.gz	0	test
B102.nii.gz	0	test
B103.nii.gz	0	test
B104.nii.gz	1	test
B106.nii.gz	0	test
B107.nii.gz	0	test
B109.nii.gz	1	test
B110.nii.gz	0	test
B111.nii.gz	0	test
B113.nii.gz	0	test
B114.nii.gz	0	test
B115.nii.gz	0	test
B116.nii.gz	0	test
B117.nii.gz	1	test
B118.nii.gz	0	test
B119.nii.gz	0	test
B120.nii.gz	1	test
B121.nii.gz	1	test
B122.nii.gz	0	test
B124.nii.gz	1	test
B125.nii.gz	1	test
B126.nii.gz	1	test
B128.nii.gz	0	test
B131.nii.gz	1	test
B133.nii.gz	1	test
B134.nii.gz	1	test
B135.nii.gz	0	test
B136.nii.gz	0	test
B137.nii.gz	1	test
B140.nii.gz	1	test
B141.nii.gz	0	test
B143.nii.gz	0	test
B144.nii.gz	0	test
