# Supplementary material for: Development of fully automated deep-learning-based approach for prediction of sentinel lymph node metastasis in breast cancer patients using ultrasound imaging
Source: Front Oncol. 2025 Aug 28;15:1592521. doi: 10.3389/fonc.2025.1592521 (PMC12423051; doi:10.3389/fonc.2025.1592521)
Supplement: Supplementary file 12 [file DataSheet3.csv]

ID	group	label	radiologists1	radiologists2	radiologists3	radiologists4
A1.nii.gz	val	0	1	1	1	0
A2.nii.gz	train	0	1	1	1	0
A3.nii.gz	train	0	1	1	1	1
A4.nii.gz	val	1	1	1	1	1
A6.nii.gz	val	0	1	1	1	0
A7.nii.gz	train	0	0	0	0	0
A8.nii.gz	train	1	0	0	0	0
A9.nii.gz	train	1	1	1	1	1
A10.nii.gz	val	1	1	1	1	1
A11.nii.gz	train	0	0	0	0	0
A12.nii.gz	train	0	1	1	1	0
A13.nii.gz	train	1	1	1	1	1
A15.nii.gz	train	0	1	1	0	0
A16.nii.gz	train	1	1	1	1	1
A17.nii.gz	val	1	1	1	1	1
A18.nii.gz	val	1	1	1	1	1
A19.nii.gz	train	0	1	1	0	0
A20.nii.gz	val	1	1	1	1	1
A21.nii.gz	train	1	0	0	0	1
A22.nii.gz	train	1	1	1	1	1
A23.nii.gz	train	0	1	1	1	1
A24.nii.gz	val	1	0	0	0	1
A25.nii.gz	train	0	1	1	1	1
A26.nii.gz	train	0	1	1	0	0
A27.nii.gz	train	0	0	0	0	0
A28.nii.gz	train	1	1	1	1	1
A29.nii.gz	train	1	0	0	0	0
A30.nii.gz	val	1	1	1	1	1
A31.nii.gz	train	1	0	0	1	1
A32.nii.gz	val	1	0	0	1	1
A33.nii.gz	train	0	1	1	0	0
A34.nii.gz	train	1	1	1	1	1
A35.nii.gz	val	0	0	0	0	0
A36.nii.gz	train	1	1	1	1	1
A37.nii.gz	train	1	0	0	1	1
A38.nii.gz	train	1	1	1	1	1
A39.nii.gz	val	1	0	0	0	1
A40.nii.gz	val	1	1	1	1	1
A41.nii.gz	val	1	1	0	1	0
A42.nii.gz	val	1	0	0	0	0
A43.nii.gz	val	1	0	1	1	0
A44.nii.gz	train	0	1	1	1	1
A45.nii.gz	train	1	1	1	1	1
A46.nii.gz	train	1	1	1	1	1
A47.nii.gz	train	1	1	1	1	1
A49.nii.gz	train	0	0	0	0	0
A50.nii.gz	val	0	1	1	1	1
A51.nii.gz	train	0	0	0	0	0
A52.nii.gz	train	0	1	1	1	1
A53.nii.gz	val	0	1	1	1	0
A54.nii.gz	train	0	1	0	0	0
A55.nii.gz	train	1	1	1	1	1
A56.nii.gz	train	1	1	1	1	1
A57.nii.gz	train	1	0	0	1	1
A58.nii.gz	val	1	0	0	1	0
A59.nii.gz	train	1	1	0	1	1
A60.nii.gz	val	1	0	1	1	1
A61.nii.gz	train	1	0	0	0	0
A62.nii.gz	val	1	1	1	1	1
A63.nii.gz	val	1	0	1	1	1
A64.nii.gz	train	0	1	1	0	0
A65.nii.gz	train	1	0	0	1	0
A66.nii.gz	val	1	0	0	1	1
A67.nii.gz	val	1	0	1	0	1
A69.nii.gz	val	1	1	1	1	1
A71.nii.gz	train	0	0	0	0	0
A72.nii.gz	train	1	0	1	1	1
A73.nii.gz	train	1	0	0	1	0
A74.nii.gz	train	0	0	1	0	0
A75.nii.gz	val	0	1	1	1	1
A76.nii.gz	train	0	1	1	1	1
A77.nii.gz	val	0	0	0	0	0
A78.nii.gz	train	0	1	0	0	0
A79.nii.gz	val	0	1	1	1	1
A80.nii.gz	train	0	0	0	0	0
A81.nii.gz	val	1	0	0	0	0
A83.nii.gz	val	0	1	0	0	0
A84.nii.gz	train	1	0	1	1	1
A85.nii.gz	train	0	1	0	0	0
A86.nii.gz	val	0	1	1	1	1
A87.nii.gz	train	1	1	1	1	1
A88.nii.gz	train	1	0	1	1	1
A89.nii.gz	val	0	0	0	0	0
A90.nii.gz	train	1	0	0	0	1
A91.nii.gz	val	1	0	1	1	1
A92.nii.gz	train	0	1	1	0	0
A93.nii.gz	val	0	1	0	0	0
A94.nii.gz	train	0	1	1	0	0
A95.nii.gz	train	0	1	1	1	1
A96.nii.gz	val	0	0	0	0	0
A97.nii.gz	train	0	0	0	0	0
A98.nii.gz	train	0	1	1	1	1
A99.nii.gz	train	1	1	1	1	1
A100.nii.gz	train	0	1	1	1	1
A101.nii.gz	train	1	0	0	0	0
A102.nii.gz	train	0	1	0	0	0
A104.nii.gz	train	0	1	1	1	0
A105.nii.gz	train	0	0	0	0	0
A106.nii.gz	train	0	1	1	1	1
A107.nii.gz	train	1	0	0	0	1
A109.nii.gz	train	0	0	0	0	0
A110.nii.gz	train	1	1	1	1	1
A111.nii.gz	train	0	0	0	0	0
A112.nii.gz	val	0	1	1	0	0
A113.nii.gz	train	0	0	0	0	0
A114.nii.gz	train	0	0	0	0	0
A115.nii.gz	train	0	0	0	0	0
A116.nii.gz	train	1	1	1	1	1
A117.nii.gz	train	1	1	1	1	1
A118.nii.gz	val	0	0	0	0	0
A119.nii.gz	train	0	1	0	0	0
A120.nii.gz	val	0	1	1	1	1
A121.nii.gz	val	0	0	0	0	0
A122.nii.gz	train	0	0	0	0	0
A123.nii.gz	train	0	1	1	1	1
A124.nii.gz	train	0	0	0	0	0
A125.nii.gz	val	1	0	0	0	1
A126.nii.gz	train	0	1	1	1	1
A127.nii.gz	train	1	0	1	1	1
A128.nii.gz	train	0	1	1	1	1
A129.nii.gz	train	0	0	1	0	0
A130.nii.gz	train	1	0	1	1	1
A131.nii.gz	train	1	0	0	0	1
A132.nii.gz	train	1	0	1	1	1
A134.nii.gz	val	0	1	0	0	0
A135.nii.gz	train	0	1	1	1	1
A136.nii.gz	val	1	1	1	1	1
A137.nii.gz	train	0	1	1	0	0
A138.nii.gz	train	0	1	1	1	1
A139.nii.gz	train	1	0	0	1	1
A140.nii.gz	val	0	1	1	1	1
A141.nii.gz	train	1	1	1	1	1
A142.nii.gz	train	0	1	1	0	0
A143.nii.gz	train	1	0	0	0	0
A144.nii.gz	train	1	0	0	0	0
A145.nii.gz	train	1	1	1	1	1
A146.nii.gz	train	1	1	1	1	1
A147.nii.gz	train	0	1	0	0	0
A148.nii.gz	val	0	0	0	0	0
A149.nii.gz	val	0	1	1	1	0
A150.nii.gz	train	1	0	0	1	1
A151.nii.gz	train	0	0	0	0	0
A152.nii.gz	train	1	0	0	0	0
A153.nii.gz	train	1	1	1	1	1
A154.nii.gz	train	1	0	0	0	0
A155.nii.gz	train	0	1	1	0	0
A156.nii.gz	train	0	0	0	0	0
A157.nii.gz	train	1	1	1	1	1
A158.nii.gz	val	1	1	1	1	1
A159.nii.gz	train	1	0	1	1	1
A160.nii.gz	val	0	0	0	0	1
A161.nii.gz	val	0	0	1	0	0
A162.nii.gz	val	0	1	0	0	0
A163.nii.gz	val	0	1	1	1	0
A164.nii.gz	train	1	1	0	1	1
A165.nii.gz	train	0	1	1	1	1
A166.nii.gz	val	0	0	0	0	0
A167.nii.gz	train	0	1	1	1	1
A168.nii.gz	train	1	0	0	0	1
A169.nii.gz	train	0	0	0	0	0
A170.nii.gz	train	1	1	1	1	1
A171.nii.gz	train	0	1	1	1	1
A172.nii.gz	train	0	0	1	0	0
A173.nii.gz	val	0	1	0	0	0
A174.nii.gz	val	0	0	0	0	0
A175.nii.gz	train	0	1	0	0	0
A176.nii.gz	train	0	0	0	0	0
A177.nii.gz	train	0	1	0	0	0
A178.nii.gz	train	1	0	0	1	1
A179.nii.gz	train	0	1	0	1	0
A180.nii.gz	val	0	0	0	0	0
A181.nii.gz	val	1	0	0	0	0
A182.nii.gz	train	0	0	0	0	0
A183.nii.gz	train	1	1	1	1	1
A184.nii.gz	train	1	1	1	1	1
A185.nii.gz	train	1	0	0	0	0
A186.nii.gz	val	0	0	1	0	0
A187.nii.gz	train	0	1	1	0	0
A188.nii.gz	val	0	1	1	0	0
A189.nii.gz	train	1	1	1	1	1
A190.nii.gz	val	0	1	1	0	0
A191.nii.gz	train	1	1	1	1	1
A192.nii.gz	train	0	0	0	0	0
A193.nii.gz	val	0	0	0	0	0
A194.nii.gz	train	0	1	1	1	0
A195.nii.gz	train	0	1	0	0	0
A196.nii.gz	val	0	0	0	0	0
A197.nii.gz	train	0	1	1	1	1
A198.nii.gz	val	1	1	1	1	1
A199.nii.gz	train	1	0	0	0	0
A200.nii.gz	train	1	0	0	0	0
A201.nii.gz	val	1	0	0	0	0
A203.nii.gz	train	0	0	0	0	0
A204.nii.gz	train	1	1	1	1	1
A205.nii.gz	train	1	0	0	1	1
A206.nii.gz	train	0	1	0	1	0
A207.nii.gz	train	1	1	1	1	1
A208.nii.gz	val	1	1	0	1	1
A209.nii.gz	train	0	0	0	0	0
A210.nii.gz	train	0	1	0	0	0
A211.nii.gz	train	0	0	0	0	0
A212.nii.gz	train	1	0	1	1	1
A213.nii.gz	train	0	0	0	0	0
A214.nii.gz	train	0	1	0	0	0
A215.nii.gz	val	0	0	0	0	0
A216.nii.gz	train	1	0	0	1	1
A217.nii.gz	train	0	0	0	0	0
A218.nii.gz	train	0	1	1	1	1
A219.nii.gz	val	0	1	1	1	1
A220.nii.gz	train	0	1	1	1	1
A221.nii.gz	train	0	1	1	0	0
A222.nii.gz	train	1	0	0	0	0
A223.nii.gz	train	0	1	1	0	1
A224.nii.gz	train	0	1	0	0	0
A225.nii.gz	val	0	1	1	1	1
A226.nii.gz	train	0	0	0	0	0
A227.nii.gz	train	0	1	0	0	0
A228.nii.gz	train	1	0	0	0	1
A229.nii.gz	train	1	0	0	0	0
A230.nii.gz	train	0	0	0	0	0
A231.nii.gz	train	0	1	1	1	0
A232.nii.gz	train	0	0	0	0	0
A233.nii.gz	val	0	1	1	0	0
A234.nii.gz	val	0	0	1	0	0
A235.nii.gz	train	0	0	0	0	0
A236.nii.gz	train	0	1	1	1	1
A237.nii.gz	val	0	1	1	1	1
A238.nii.gz	val	0	1	1	1	1
A239.nii.gz	train	0	1	0	0	0
A240.nii.gz	train	1	0	1	1	1
A241.nii.gz	train	1	1	1	1	1
A242.nii.gz	val	1	0	0	0	0
A243.nii.gz	val	1	0	1	1	1
A244.nii.gz	train	1	0	0	0	0
A245.nii.gz	train	0	0	0	0	0
A246.nii.gz	val	1	1	1	1	1
A247.nii.gz	train	1	0	0	0	1
A248.nii.gz	val	1	0	1	0	1
A249.nii.gz	train	1	1	1	1	0
A250.nii.gz	train	1	1	0	0	0
A251.nii.gz	val	0	0	0	0	0
A252.nii.gz	train	0	0	0	0	0
A253.nii.gz	train	0	1	1	1	1
A254.nii.gz	train	0	1	1	1	0
A255.nii.gz	train	1	1	1	1	1
A256.nii.gz	val	1	1	1	1	1
A257.nii.gz	train	0	1	0	0	0
A258.nii.gz	val	1	0	0	0	0
A259.nii.gz	train	0	1	1	1	1
A260.nii.gz	val	1	0	0	0	0
A261.nii.gz	train	1	1	1	1	1
A262.nii.gz	val	1	1	0	1	1
A263.nii.gz	val	1	0	1	1	1
A264.nii.gz	train	1	1	1	1	1
A265.nii.gz	train	0	0	0	0	0
A266.nii.gz	train	0	0	0	0	0
A267.nii.gz	train	1	0	0	0	0
A268.nii.gz	val	0	0	0	0	0
A269.nii.gz	train	0	1	1	1	1
A270.nii.gz	train	0	0	0	0	0
A271.nii.gz	train	1	1	1	1	1
A272.nii.gz	train	1	1	1	1	1
A273.nii.gz	train	0	1	0	0	0
A274.nii.gz	val	1	0	0	0	0
A275.nii.gz	val	1	0	0	0	1
A276.nii.gz	train	0	1	1	0	0
A277.nii.gz	train	0	0	0	0	0
A278.nii.gz	val	0	0	0	0	1
A279.nii.gz	train	0	0	0	0	1
A280.nii.gz	train	0	0	0	0	0
A281.nii.gz	train	0	1	1	0	0
A282.nii.gz	train	1	0	0	0	0
A283.nii.gz	train	0	0	1	0	0
A284.nii.gz	val	0	0	1	0	0
A285.nii.gz	val	0	1	0	0	0
A286.nii.gz	val	1	1	0	0	0
A287.nii.gz	val	1	1	1	1	1
A288.nii.gz	train	0	0	0	0	0
A289.nii.gz	train	0	0	0	0	0
A290.nii.gz	val	1	0	0	0	0
A291.nii.gz	train	0	0	0	0	0
A292.nii.gz	train	1	1	0	1	1
A294.nii.gz	val	1	1	1	1	1
A295.nii.gz	train	0	0	0	0	0
A296.nii.gz	train	1	0	1	0	1
A297.nii.gz	train	1	1	1	1	1
A298.nii.gz	train	0	0	1	1	1
A299.nii.gz	train	0	1	0	1	1
A300.nii.gz	train	0	0	0	0	0
A301.nii.gz	train	0	1	1	0	0
A302.nii.gz	val	0	0	0	0	0
A303.nii.gz	train	0	0	0	0	0
A304.nii.gz	train	0	0	0	0	0
A305.nii.gz	val	0	1	1	1	0
A306.nii.gz	train	0	1	1	1	1
A307.nii.gz	train	0	1	1	1	0
A308.nii.gz	val	0	1	1	1	1
A309.nii.gz	train	0	1	1	0	1
A310.nii.gz	train	1	1	1	1	1
A311.nii.gz	train	1	0	0	1	1
A312.nii.gz	val	0	0	0	0	0
A314.nii.gz	train	0	0	1	0	0
A315.nii.gz	val	0	0	0	1	0
A316.nii.gz	val	1	0	0	0	0
A317.nii.gz	train	0	1	1	0	1
A318.nii.gz	train	0	0	0	0	0
A319.nii.gz	val	1	1	1	1	1
A320.nii.gz	train	1	1	1	1	1
A321.nii.gz	train	0	0	0	0	0
A322.nii.gz	train	0	1	1	0	0
A323.nii.gz	train	1	1	0	0	1
A324.nii.gz	val	1	0	1	1	1
A325.nii.gz	train	0	1	1	0	0
A326.nii.gz	train	1	0	0	0	0
A327.nii.gz	train	1	1	1	1	1
A328.nii.gz	train	0	1	1	1	1
A329.nii.gz	train	0	1	0	1	1
A330.nii.gz	train	0	1	1	1	1
A331.nii.gz	train	0	1	1	0	0
A332.nii.gz	train	1	1	0	1	1
A333.nii.gz	train	1	0	1	1	1
A334.nii.gz	val	0	0	0	0	0
A335.nii.gz	train	1	1	1	1	1
A336.nii.gz	train	0	1	1	1	1
A337.nii.gz	train	0	0	0	0	0
A338.nii.gz	val	1	1	0	1	1
A339.nii.gz	train	0	0	1	1	1
A341.nii.gz	train	0	1	0	0	0
A342.nii.gz	train	1	1	0	1	1
A343.nii.gz	val	1	0	1	1	1
A344.nii.gz	train	0	1	0	0	0
A345.nii.gz	val	0	0	0	0	0
A346.nii.gz	val	0	0	0	0	0
A347.nii.gz	train	0	0	0	1	1
A348.nii.gz	val	0	0	0	0	0
A349.nii.gz	train	0	1	1	1	1
A350.nii.gz	train	0	1	0	0	0
A351.nii.gz	train	1	0	0	0	1
A352.nii.gz	train	0	0	0	0	0
A353.nii.gz	train	0	1	1	0	0
A354.nii.gz	train	0	0	0	0	0
A355.nii.gz	train	0	1	1	1	1
A356.nii.gz	val	0	1	0	0	0
A357.nii.gz	train	0	0	0	0	0
A358.nii.gz	train	0	1	1	1	1
A359.nii.gz	val	1	0	1	1	1
A360.nii.gz	val	0	1	1	1	1
A361.nii.gz	train	0	0	0	0	0
A362.nii.gz	train	1	0	0	1	1
A363.nii.gz	train	1	0	1	1	1
A364.nii.gz	train	0	1	1	1	1
A365.nii.gz	val	0	1	1	0	0
A366.nii.gz	val	0	0	0	0	0
A367.nii.gz	train	0	0	0	0	0
A368.nii.gz	train	0	1	1	1	1
A369.nii.gz	train	1	0	0	0	0
A370.nii.gz	train	0	0	0	0	0
A371.nii.gz	val	0	0	0	0	0
A372.nii.gz	train	1	0	1	0	0
A373.nii.gz	train	0	0	0	0	0
A374.nii.gz	train	1	1	1	1	1
A375.nii.gz	train	0	0	0	0	0
A376.nii.gz	val	1	1	0	1	1
A377.nii.gz	val	0	1	1	0	0
A378.nii.gz	train	0	1	1	1	1
A380.nii.gz	train	1	0	0	1	0
A381.nii.gz	train	1	0	1	1	1
A382.nii.gz	train	0	1	0	0	0
A383.nii.gz	train	1	0	0	1	1
A384.nii.gz	val	1	1	1	1	1
A385.nii.gz	train	1	1	1	1	1
A386.nii.gz	train	1	1	1	1	1
A387.nii.gz	val	0	1	1	1	1
A388.nii.gz	train	1	0	0	0	1
A389.nii.gz	val	1	0	0	0	0
A390.nii.gz	train	0	1	1	1	1
A391.nii.gz	train	0	0	0	0	0
A392.nii.gz	train	1	1	1	1	1
A393.nii.gz	val	1	0	0	1	1
A394.nii.gz	train	0	1	1	1	0
A395.nii.gz	train	0	0	0	0	0
A397.nii.gz	val	0	0	0	0	0
A398.nii.gz	train	0	1	1	1	1
A399.nii.gz	train	0	1	1	1	1
A400.nii.gz	train	0	1	1	1	1
A401.nii.gz	train	0	1	1	1	1
A402.nii.gz	train	1	0	0	0	0
A403.nii.gz	val	0	0	0	0	0
A404.nii.gz	val	1	1	1	1	1
A405.nii.gz	val	1	0	0	1	1
A406.nii.gz	train	0	0	0	0	0
A407.nii.gz	val	0	0	0	0	0
A408.nii.gz	train	1	1	1	1	1
A409.nii.gz	val	0	1	1	0	0
A410.nii.gz	val	0	1	1	1	1
A411.nii.gz	val	0	1	1	0	0
A412.nii.gz	train	0	0	0	0	0
A413.nii.gz	train	0	0	0	0	0
A414.nii.gz	train	1	1	1	1	1
A415.nii.gz	val	1	0	0	0	0
A416.nii.gz	train	1	0	1	1	1
A417.nii.gz	train	1	1	1	1	1
A418.nii.gz	train	0	0	0	0	0
A419.nii.gz	train	1	0	0	0	0
A420.nii.gz	train	0	0	0	0	0
A421.nii.gz	train	1	1	1	1	1
A422.nii.gz	train	0	1	1	0	0
A423.nii.gz	val	1	0	0	0	1
A424.nii.gz	val	0	0	0	0	0
A425.nii.gz	train	0	0	0	0	0
A426.nii.gz	train	1	0	0	0	0
A427.nii.gz	val	0	1	1	1	1
A428.nii.gz	train	0	1	1	1	0
A429.nii.gz	val	0	1	1	1	1
A430.nii.gz	val	0	1	1	1	1
A431.nii.gz	val	1	0	0	0	0
A432.nii.gz	train	1	0	0	0	1
A433.nii.gz	train	0	0	0	0	0
A434.nii.gz	val	0	0	0	0	0
A435.nii.gz	train	0	0	0	0	0
A437.nii.gz	train	1	0	0	0	1
A438.nii.gz	train	0	0	0	0	0
A439.nii.gz	val	0	0	0	0	0
A440.nii.gz	train	1	0	0	1	1
A441.nii.gz	train	1	0	0	0	0
A442.nii.gz	val	0	1	1	0	0
A444.nii.gz	train	0	0	0	0	0
A445.nii.gz	train	0	0	0	0	0
A446.nii.gz	val	0	0	0	0	0
A447.nii.gz	train	0	1	1	0	0
A448.nii.gz	train	1	1	1	1	1
A449.nii.gz	train	0	1	1	1	1
A450.nii.gz	train	0	0	0	1	1
A451.nii.gz	train	1	0	0	0	0
A453.nii.gz	val	0	0	0	0	0
A454.nii.gz	train	0	0	0	0	0
A455.nii.gz	train	0	1	1	1	0
A456.nii.gz	val	1	1	1	1	1
A457.nii.gz	train	0	0	0	0	0
A458.nii.gz	train	1	1	1	1	1
A459.nii.gz	val	1	0	0	0	1
A460.nii.gz	val	0	1	1	0	0
A461.nii.gz	val	0	0	0	0	0
A462.nii.gz	train	0	0	0	0	0
A463.nii.gz	train	1	0	0	0	0
A464.nii.gz	val	0	0	0	0	0
A465.nii.gz	val	1	1	1	1	1
A466.nii.gz	train	0	1	1	0	0
A467.nii.gz	train	0	0	0	0	0
A468.nii.gz	train	1	1	1	1	1
A469.nii.gz	train	0	1	1	1	1
A470.nii.gz	train	1	0	0	0	0
A471.nii.gz	train	1	0	0	0	0
A472.nii.gz	train	0	1	1	1	0
A473.nii.gz	train	1	1	1	1	1
A474.nii.gz	val	1	0	0	1	1
A475.nii.gz	val	1	1	1	1	1
A476.nii.gz	val	1	1	1	1	1
A477.nii.gz	train	1	1	1	1	1
A478.nii.gz	train	1	1	1	1	1
A479.nii.gz	train	1	1	1	1	1
A480.nii.gz	val	1	0	0	0	0
A481.nii.gz	train	1	1	1	1	1
A482.nii.gz	val	1	1	1	1	1
A483.nii.gz	val	1	0	0	1	1
A484.nii.gz	train	1	0	0	0	0
A485.nii.gz	train	1	0	0	0	1
A486.nii.gz	val	1	0	1	1	1
A487.nii.gz	val	1	1	1	1	1
A488.nii.gz	train	1	0	0	0	1
A489.nii.gz	train	1	0	0	0	0
A490.nii.gz	train	1	0	0	0	0
A491.nii.gz	train	1	0	0	1	1
A492.nii.gz	train	1	0	0	0	0
A493.nii.gz	train	1	0	1	1	1
A494.nii.gz	train	1	1	1	1	1
A495.nii.gz	val	1	0	0	0	0
A496.nii.gz	train	1	1	1	1	1
A497.nii.gz	train	1	1	1	1	1
A498.nii.gz	train	1	1	1	1	1
A500.nii.gz	train	1	1	1	1	1
A501.nii.gz	val	1	0	0	0	0
A502.nii.gz	train	1	1	1	1	1
A503.nii.gz	train	1	0	0	0	0
A504.nii.gz	train	1	0	0	0	1
A505.nii.gz	train	1	1	1	1	1
A506.nii.gz	train	1	1	1	1	1
A507.nii.gz	train	1	1	1	1	1
A508.nii.gz	val	1	0	0	1	1
A509.nii.gz	train	1	1	1	1	1
A510.nii.gz	val	1	1	1	1	1
A511.nii.gz	train	1	0	0	1	1
A512.nii.gz	val	1	0	1	1	1
A513.nii.gz	train	1	1	1	1	1
A514.nii.gz	train	1	1	1	1	1
A515.nii.gz	train	1	0	0	0	0
A516.nii.gz	train	1	0	0	0	0
A517.nii.gz	train	1	0	0	0	0
A518.nii.gz	train	1	1	1	1	1
A519.nii.gz	train	1	1	1	1	1
A520.nii.gz	train	1	1	1	1	1
A521.nii.gz	train	1	0	0	0	1
A522.nii.gz	train	1	1	1	1	1
A523.nii.gz	train	1	1	1	1	1
A524.nii.gz	val	1	1	1	1	1
A525.nii.gz	val	1	0	0	1	1
A526.nii.gz	train	1	0	0	0	1
A527.nii.gz	train	1	0	0	0	0
A528.nii.gz	train	1	1	1	1	0
A529.nii.gz	train	1	1	1	1	0
A530.nii.gz	train	1	1	1	0	1
A531.nii.gz	val	1	0	0	0	1
A532.nii.gz	train	1	1	1	1	0
A533.nii.gz	train	1	0	0	0	0
A534.nii.gz	train	1	0	0	1	1
A535.nii.gz	train	1	1	1	0	1
A536.nii.gz	val	1	1	1	1	1
A537.nii.gz	train	1	1	1	1	1
A538.nii.gz	val	1	1	1	1	1
A540.nii.gz	train	1	1	1	1	1
A541.nii.gz	train	1	0	0	0	0
A542.nii.gz	train	1	0	0	1	1
A543.nii.gz	train	1	1	1	1	1
A544.nii.gz	train	1	0	0	0	0
A545.nii.gz	train	1	1	1	1	1
A546.nii.gz	train	1	0	1	1	1
A547.nii.gz	val	1	1	1	1	1
A548.nii.gz	val	1	1	1	1	1
A549.nii.gz	train	1	1	1	0	0
A550.nii.gz	train	1	1	1	1	1
A551.nii.gz	val	1	1	1	1	1
A552.nii.gz	val	1	0	0	0	0
A553.nii.gz	train	1	0	1	1	1
A554.nii.gz	val	1	0	0	0	0
A555.nii.gz	train	1	1	0	1	1
A556.nii.gz	train	1	1	1	1	1
A557.nii.gz	val	1	1	0	1	1
A558.nii.gz	train	1	1	1	1	1
A559.nii.gz	train	1	1	1	0	0
A560.nii.gz	train	1	0	0	0	0
A562.nii.gz	train	0	0	1	1	1
A563.nii.gz	train	0	1	1	1	1
A564.nii.gz	train	0	0	0	0	0
A565.nii.gz	train	0	1	1	1	1
A566.nii.gz	train	0	1	1	0	0
A567.nii.gz	train	0	0	0	0	0
A568.nii.gz	val	0	1	1	0	0
A569.nii.gz	train	0	0	0	0	0
A571.nii.gz	train	0	0	0	0	0
A573.nii.gz	train	0	0	1	0	0
A574.nii.gz	val	0	1	1	0	0
A578.nii.gz	train	0	1	1	1	1
A579.nii.gz	train	0	0	0	0	0
A580.nii.gz	val	0	0	0	0	0
A581.nii.gz	train	0	0	0	0	0
A582.nii.gz	val	0	1	1	0	0
A583.nii.gz	train	0	0	0	0	0
A584.nii.gz	train	0	0	0	0	0
A585.nii.gz	train	0	1	0	0	0
A586.nii.gz	train	0	1	1	1	1
A587.nii.gz	train	0	1	0	0	0
A588.nii.gz	train	0	0	0	0	0
A590.nii.gz	train	0	1	1	1	1
A591.nii.gz	train	0	1	1	1	0
A592.nii.gz	val	0	0	0	0	0
A593.nii.gz	val	0	0	0	0	0
A594.nii.gz	train	0	0	0	0	0
A595.nii.gz	train	0	0	0	0	0
A596.nii.gz	val	0	0	0	0	0
A597.nii.gz	train	0	1	1	0	0
A598.nii.gz	train	0	0	0	0	0
A599.nii.gz	train	0	1	1	1	1
A600.nii.gz	train	0	1	1	1	1
A601.nii.gz	train	0	1	0	0	0
A602.nii.gz	train	0	1	1	0	0
A603.nii.gz	val	0	0	0	0	0
A604.nii.gz	train	0	1	1	1	1
A606.nii.gz	train	0	0	0	0	0
A607.nii.gz	train	0	0	1	0	0
B1.nii.gz	test	1	1	1	1	1
B2.nii.gz	test	1	0	0	1	1
B3.nii.gz	test	1	1	1	1	1
B6.nii.gz	test	1	0	0	0	0
B7.nii.gz	test	1	1	1	1	1
B8.nii.gz	test	0	0	0	0	0
B9.nii.gz	test	0	1	1	0	0
B11.nii.gz	test	1	0	0	0	0
B12.nii.gz	test	0	1	1	1	1
B14.nii.gz	test	0	1	0	0	0
B15.nii.gz	test	0	0	0	0	0
B16.nii.gz	test	0	1	1	1	0
B17.nii.gz	test	1	0	0	1	1
B18.nii.gz	test	1	1	1	1	1
B19.nii.gz	test	1	0	0	0	0
B22.nii.gz	test	1	0	1	1	1
B23.nii.gz	test	1	1	1	1	1
B24.nii.gz	test	0	0	1	0	0
B25.nii.gz	test	1	0	1	1	1
B26.nii.gz	test	1	0	1	1	1
B28.nii.gz	test	1	1	1	0	0
B29.nii.gz	test	0	1	1	1	0
B32.nii.gz	test	1	0	1	1	1
B33.nii.gz	test	0	0	0	0	0
B34.nii.gz	test	0	1	1	1	0
B37.nii.gz	test	1	1	1	1	1
B39.nii.gz	test	0	0	0	0	0
B40.nii.gz	test	1	1	1	1	0
B41.nii.gz	test	1	1	1	1	1
B42.nii.gz	test	0	0	1	0	0
B43.nii.gz	test	1	0	0	0	0
B44.nii.gz	test	0	0	0	0	0
B45.nii.gz	test	0	1	1	1	0
B46.nii.gz	test	0	1	1	1	1
B47.nii.gz	test	1	0	0	1	1
B48.nii.gz	test	0	1	0	0	0
B50.nii.gz	test	0	0	0	0	0
B51.nii.gz	test	1	1	0	1	0
B52.nii.gz	test	0	1	0	0	0
B53.nii.gz	test	1	1	1	1	1
B54.nii.gz	test	0	0	0	0	0
B56.nii.gz	test	1	0	0	0	1
B57.nii.gz	test	1	1	1	1	1
B58.nii.gz	test	1	0	0	0	1
B60.nii.gz	test	1	0	0	0	0
B61.nii.gz	test	1	0	0	0	1
B62.nii.gz	test	1	0	1	1	1
B63.nii.gz	test	0	0	0	0	0
B64.nii.gz	test	0	0	1	0	0
B66.nii.gz	test	1	1	1	1	1
B67.nii.gz	test	0	0	0	1	1
B69.nii.gz	test	0	0	0	0	1
B70.nii.gz	test	0	0	0	0	0
B71.nii.gz	test	0	0	0	0	0
B72.nii.gz	test	0	0	0	0	0
B73.nii.gz	test	1	1	1	1	1
B75.nii.gz	test	0	0	0	0	0
B76.nii.gz	test	1	0	0	0	1
B77.nii.gz	test	0	1	1	0	0
B78.nii.gz	test	1	0	1	1	1
B79.nii.gz	test	1	0	0	0	0
B80.nii.gz	test	0	1	1	1	1
B81.nii.gz	test	1	0	0	0	1
B82.nii.gz	test	0	0	0	0	0
B83.nii.gz	test	1	1	1	1	1
B84.nii.gz	test	0	1	1	0	0
B85.nii.gz	test	0	0	0	0	0
B86.nii.gz	test	1	0	1	1	1
B88.nii.gz	test	1	1	1	1	1
B89.nii.gz	test	0	0	0	1	1
B91.nii.gz	test	1	0	1	1	1
B92.nii.gz	test	0	1	1	0	0
B93.nii.gz	test	0	0	0	0	0
B94.nii.gz	test	1	1	1	1	1
B95.nii.gz	test	1	1	1	0	0
B96.nii.gz	test	1	1	1	1	0
B97.nii.gz	test	1	1	1	1	1
B98.nii.gz	test	0	1	1	1	1
B99.nii.gz	test	0	0	0	1	0
B100.nii.gz	test	1	0	0	0	0
B101.nii.gz	test	0	1	1	0	0
B102.nii.gz	test	0	1	1	1	0
B103.nii.gz	test	0	1	1	0	0
B104.nii.gz	test	1	1	1	1	1
B106.nii.gz	test	0	0	0	0	0
B107.nii.gz	test	0	1	1	1	0
B109.nii.gz	test	1	1	1	1	0
B110.nii.gz	test	0	0	0	0	1
B111.nii.gz	test	0	0	0	0	0
B113.nii.gz	test	0	0	1	1	1
B114.nii.gz	test	0	1	0	0	0
B115.nii.gz	test	0	0	0	0	0
B116.nii.gz	test	0	1	0	0	0
B117.nii.gz	test	1	0	0	1	1
B118.nii.gz	test	0	0	0	0	0
B119.nii.gz	test	0	1	1	1	1
B120.nii.gz	test	1	1	1	1	1
B121.nii.gz	test	1	0	1	1	1
B122.nii.gz	test	0	1	1	0	0
B124.nii.gz	test	1	1	1	1	1
B125.nii.gz	test	1	1	1	0	1
B126.nii.gz	test	1	1	0	1	1
B128.nii.gz	test	0	0	0	0	1
B131.nii.gz	test	1	1	1	1	0
B133.nii.gz	test	1	0	1	1	1
B134.nii.gz	test	1	1	1	0	1
B135.nii.gz	test	0	0	1	0	0
B136.nii.gz	test	0	0	0	0	0
B137.nii.gz	test	1	1	1	0	1
B140.nii.gz	test	1	1	0	1	1
B141.nii.gz	test	0	0	0	1	1
B143.nii.gz	test	0	1	0	0	0
B144.nii.gz	test	0	1	0	0	0
