# Supplementary material for: Development of fully automated deep-learning-based approach for prediction of sentinel lymph node metastasis in breast cancer patients using ultrasound imaging
Source: Front Oncol. 2025 Aug 28;15:1592521. doi: 10.3389/fonc.2025.1592521 (PMC12423051; doi:10.3389/fonc.2025.1592521)
Supplement: Supplementary file 13 [file DataSheet4.csv]

feature_name	train-label=ALL	train-label=0	train-label=1	pvalue	val-label=ALL	val-label=0	val-label=1	pvalue	test-label=ALL	test-label=0	test-label=1	pvalue
age	51.23±10.11	50.93±10.28	51.57±9.92	0.5221191359154564	50.22±10.57	49.58±9.49	50.88±11.58	0.41721358923042384	52.48±10.46	52.44±11.35	52.52±9.58	0.9680985509224729
size	23.42±11.73	22.90±12.32	24.01±11.01	0.09948722139791884	22.01±9.74	20.06±8.56	24.01±10.49	0.005182568837395082	23.22±8.87	21.60±7.97	24.88±9.48	0.06169856517764403
Histologic_type				<0.001				<0.001				0.11014986170457844
1	343(84.69)	161(74.54)	182(96.30)		144(82.76)	63(71.59)	81(94.19)		94(83.19)	48(84.21)	46(82.14)
2	6(1.48)	2(0.93)	4(2.12)		5(2.87)	2(2.27)	3(3.49)		0(0.00)	null	null
3	45(11.11)	44(20.37)	1(0.53)		22(12.64)	21(23.86)	1(1.16)		9(7.96)	2(3.51)	7(12.50)
4	11(2.72)	9(4.17)	2(1.06)		3(1.72)	2(2.27)	1(1.16)		10(8.85)	7(12.28)	3(5.36)
Histologic_grade				0.02923881681701984				0.4368704511457703				0.9779057969275535
1.0	19(4.69)	14(6.48)	5(2.65)		10(5.75)	6(6.82)	4(4.65)		7(6.19)	3(5.26)	4(7.14)
2.0	276(68.15)	153(70.83)	123(65.08)		103(59.20)	55(62.50)	48(55.81)		61(53.98)	31(54.39)	30(53.57)
3.0	110(27.16)	49(22.69)	61(32.28)		61(35.06)	27(30.68)	34(39.53)		24(21.24)	12(21.05)	12(21.43)
0.0	0(0.00)	null	null		0(0.00)	null	null		21(18.58)	11(19.30)	10(17.86)
ER				0.0630823740270406				0.9200642741349333				0.9158998908450467
0.0	102(25.19)	63(29.17)	39(20.63)		53(30.46)	26(29.55)	27(31.40)		50(44.25)	26(45.61)	24(42.86)
1.0	303(74.81)	153(70.83)	150(79.37)		121(69.54)	62(70.45)	59(68.60)		63(55.75)	31(54.39)	32(57.14)
PR				0.026689806764492018				0.6677862606895824				0.9096050681302097
0.0	126(31.11)	78(36.11)	48(25.40)		61(35.06)	29(32.95)	32(37.21)		67(59.29)	33(57.89)	34(60.71)
1.0	279(68.89)	138(63.89)	141(74.60)		113(64.94)	59(67.05)	54(62.79)		46(40.71)	24(42.11)	22(39.29)
Her_2				0.11861254381234443				0.2823483494032397				0.5951859906501902
0.0	276(68.15)	155(71.76)	121(64.02)		117(67.24)	63(71.59)	54(62.79)		83(73.45)	42(73.68)	41(73.21)
1.0	129(31.85)	61(28.24)	68(35.98)		57(32.76)	25(28.41)	32(37.21)		29(25.66)	15(26.32)	14(25.00)
2.0	0(0.00)	null	null		0(0.00)	null	null		1(0.88)	null	1(1.79)
Ki_67				0.4131365593218772				0.4238998696233709				0.44051743207335203
0.0	164(40.49)	92(42.59)	72(38.10)		71(40.80)	39(44.32)	32(37.21)		16(14.16)	10(17.54)	6(10.71)
1.0	241(59.51)	124(57.41)	117(61.90)		103(59.20)	49(55.68)	54(62.79)		97(85.84)	47(82.46)	50(89.29)
